# Supplementary material for: Structure-Based Design of an RNase Chimera for Antimicrobial Therapy
Source: Int J Mol Sci. 2021 Dec 22;23(1):95. doi: 10.3390/ijms23010095 (PMC8745102; doi:10.3390/ijms23010095)
Supplement: Supplementary file 1 [file ijms-23-00095-s001.zip]

Archive with 6 entries (4 files):
- ijms-1492708-supplementary/
- ijms-1492708-supplementary/RNase_31_Supplemental_final.pdf
- ijms-1492708-supplementary/supplementary files/
- ijms-1492708-supplementary/supplementary files/R31_v1_distance_map.pdf
- ijms-1492708-supplementary/supplementary files/R31_v2_distance_map.pdf
- ijms-1492708-supplementary/supplementary files/R31_v3_distance_map.pdf
